# Supplementary material for: Wheat yellow mosaic virus NIb targets TaVTC2 to elicit broad‐spectrum pathogen resistance in wheat
Source: Plant Biotechnol J. 2023 Feb 14;21(5):1073–88. doi: 10.1111/pbi.14019 (PMC10106851; doi:10.1111/pbi.14019)
Supplement: Supplementary file 2 — Table S1 Primers used in this research. [file PBI-21-1073-s001.xlsx]

## Sheet: Sheet1
Table S1 The primers used in this study
Primer name	Primer sequence (5' to 3')
P3	ATGGAGATGAAGCTGACGATT	PCR amplification to clone TaVTC2 gene
P4	TTACTGAAGGACAAGGCAACCTTC
P7	GGTACCATGGCCTCCGACACTCT	PCR amplification to generate pCAMV35S:OENIb vector
P8	GTCGACTTGGAGCTCAATGCTGCTATC
P9	GGTACCATGGAGATGAAGCTGACGATT	PCR amplification to generate pCAMV35S:OETaVTC2 vector
P10	GTCGACCTGAAGGACAAGGCAACCTTC
P11	CTGATCTCAGAGGAGGACCTGCATATGATGCAGTGGAACACTTCCGCC	PCR amplification to generate BD-NIb
P12	TGCGGCCGCTGCAGGTCGACGGATCCGTTGGAGCTCAATGC TGCTATC	PCR amplification to generate BD-NIb
P13	CTG ATC TCA GAG GAG GAC CTG CATATG ATGGCCTCCGACACTCTCAGCAAG	PCR amplification to generate BD-NIb1-148aa
P14	TGCGGCCGCT GCAGGTCGACGGATCCCGTCTGAAACA ACCTGTTGGGG	PCR amplification to generate BD-NIb
P15	CTG ATC TCA GAG GAG GAC CTG CATATG ATGCAGTGGAACACTTCC GCC	PCR amplification to generate BD-NIb149-283aa
P16	TGCGGCCGCTGCAGGTCGACGGATCCCGACCGTGCTTGGCTGCCCGCT	PCR amplification to generate BD-NIb
P17	CTG ATC TCA GAG GAG GAC CTG CATATG TCAATTGACCCTTTCTTCTTC	PCR amplification to generate BD-NIb284-423aa
P18	TGCGGCCGCT GCAGGTCGAC GGATCCGGGGTTTGCACAGATGTCATC	PCR amplification to generate BD-NIb
P19	CTG ATC TCA GAG GAG GAC CTG CATATGTACATGTCCCTGACCATGGTC	PCR amplification to generate BD-NIb424-528aa
P20	TGCGGCCGCTGCAGGTCGACGGATCCGTTGGAGCTCAATGC TGCTATC	PCR amplification to generate BD-NIb
P21	TACGACGTACCAGATTACGCT CATATG ATGGAGATGAAGCTGACGATT	PCR amplification to generate AD-TaVTC2
P22	CATCTGCAGCTCGAGCTCGATGGATCCCCTGAAGGACAAGGCAACCTTC	PCR amplification to generate BD-NIb
P29	CATATG ATGGAGATGAAGCTGACGATT	PCR amplification to generate p-TaVTC2-GST
P30	CCGGAATTCCTGAAGGACAAGGCAACCTTC	PCR amplification to generate BD-NIb
P31	CATATGATGCAGTGGAACACTTCCGCC	PCR amplification to generate p-NIb-GST
P32	CCGGAATTCTTGGAGCTCAATGC TGCTATC	PCR amplification to generate BD-NIb
P33	GGGGACAAGTTTGTACAAAAAAGCAGGCTGC	attB1
P34	GGGGACCACTTTGTACAAGAAAGCTGGGTC	attB2
P35	GGGGACAAGTTTGTACAAAAAAGCAGGCTGC ATGGCCTCCGACACTCTCAGC	PCR amplification to generate pdonr207-NIb
P36	GGGGACCACTTTGTACAAGAAAGCTGGGTCTTGGAGCTCAATGCTGCTATC	PCR amplification to generate BD-NIb
P37	GGGGACAAGTTTGTACAAAAAAGCAGGCTGC ATGGAGATGAAGCTGACGATT	PCR amplification to generate pdonr207-TaVTC2
P38	GGGGACCACTTTGTACAAGAAAGCTGGGTCCTGAAGGACAAGGCAACCTTC	PCR amplification to generate BD-NIb
P47	CAGTGGTCTCTGTCCAGTCCT TTCCAGGCATACTACCTG	PCR amplification to generate pTaVTC2 :RNAi vector
P48	CGGTCTCAGCAGACCACAAGT TTCCAGGCAT ACTACCTGTC
P49	CCTTAATTAA GTATGCGATTTTCCACGGCTT	PCR amplification to generate pTaRBOHD :RNAi vector
P50	TTTTCCTTTTGCGGCCGCCAGAAACTGGCCATGAACAAT
P51	GCCTCTGCCGACAGTGGT	ddPCR of pCAMV35s promoter
P52	AAGACGTGGTTGGAACGTCTTC
P53	CAAAGATGGACCCCCACCCACG	specific probe for pCAMV35s promoter
P54	AGTTGGCGGCTGGTACAATG	ddPCR of TaPINb
P55	ACATCGCTCCATCACGTAATCC
P56	CAAATACGCCATCAGGGAGAACATC	qRT-PCR of TaCDC
P57	CGCTGCCGAAACCACGA GAC
P58	GTCCCACGAGCCTCTTCAC	qRT-PCR of TaVTC2-4D
P59	TAGTCGCCAACAACGGTAGC
P60	TAATTGTACCGTGTCCGC	qRT-PCR of TaVTC2-4A
P61	TGATAAGCTTGACAAAAG
P62	ATCCGGGACAGACCCCAT	qRT-PCR of TaVTC2-4B
P63	GGTGGCTGGTTTGTGGCT
P64	CGTCTTACGGATCAGCCGCAC	qRT-PCR of BSMV CP
P65	CGCTTCCTCGGCATCTGGAAT
P66	GGTTGAATGGGGGCTTGAGA	qRT-PCR of WYMV-CP
P67	CGGAGGTTGGTTGTGTCTGA
P68	CAACTGGAAACGCTTGTGGG	qRT-PCR of TaRBOHD
P69	TTCCGCAGCCAAGTAATGGT
P70	CGAGGACGAGTGTGTTGTCT	qRT-PCR of CWMV-CP
P71	GTACCTGACTGACCCCCTCT	CWMV-CPqR
P72	AGCATATGCGTCCGAATGGT	qRT-PCR of TaABI8
P73	TTCCCGGTACCAGTTCCTCA
P74	AGGTGGGATGGGTATCGTGA	qRT-PCR of TaABI5
P75	TCAGCTTTCAGACGAGCGTT
P76	CGCCTAGAGATCCTGGACGA	qRT-PCR of TaPYL3
P77	TGGAGGTTGAGCTTGACGAC
P78	TGTAAAGCGCTGGTGGCG	qRT-PCR of TaPYL5
P79	CTCGTCGTCCAGGATCTCG
P80	GATTGCGGATGTGTGGTCCT	qRT-PCR of TaSnRK2.1
P81	GTGCTGTCGTCCACTAGGTC
